# Supplementary material for: Discovery of new candidate genes for rheumatoid arthritis through integration of genetic association data with expression pathway analysis
Source: Arthritis Res Ther. 2017 Feb 2;19:19. doi: 10.1186/s13075-017-1220-5 (PMC5288892; doi:10.1186/s13075-017-1220-5)
Supplement: Additional file 1: Table S1. — Clinical features of studied groups of patients with RA and healthy controls. Table S2 The expression and replication status of genes, which were grouped in common functional networks with genes previously associated with RA. (XLSX 55 kb) [file 13075_2017_1220_MOESM1_ESM.xlsx]

## Sheet: Sheet1
Table S1
Cohort	Group	Size	ACPA-positivity	Age range	DAS28
Discovery Cohort	non-treated RA	n=5	0.6	22 - 78	5.93 - 7.55
	treated RA	n=7	0.6	31 - 79	1.66 - 5.81
	healthy controls	n=12	N/A	56 - 82	N/A
Validation Cohort (COMBINE)	non-treated RA	n=48	1	22 - 84	2.15 - 7.61
	treated RA	n=27	1	20 - 77	2.49 - 7.48
	healthy controls	n=35	N/A	23 - 67	N/A
Clinical features of studied groups of RA patients and healthy controls.
DAS28 - disease activity score.

## Sheet: Sheet2
Table S2
Gene ID	Group	Log2(fold change)	Cuffdiff p-value	Fisher's p (FDR corrected)	Replicaton in COMBINE	Network filter
CARD6	nRA vs HC	-0.215345	0.23525	0.000145274	No	Immune cells
	tRA vs HC	-0.747073	5e-05
CCDC88B	tRA vs HC	N/A	N/A	-	-	Immune cells
	nRA vs HC	0.689023	0.0014
ERBB2	nRA vs HC	0.768843	0.001	0.003	Yes	Immune cells
	tRA vs HC	0.689851	0.0033
HLA-DRB1	nRA vs HC	0.431219	0.02085	0.009	Yes	Immune cells
	tRA vs HC	0.558524	0.00385
PTGDR	tRA vs HC	0.573964	0.0238	0.176395	No	Immune cells
	nRA vs HC	0.073864	0.75025
SLC29A1	nRA vs HC	0.835322	5e-05	-	-	Immune cells
	tRA vs HC	-0.487081	0.0287
BPI	nRA vs HC	1.29639	5e-05	-	-	Unrestricted
	tRA vs HC	-1.27908	5e-05
CRIP2	tRA vs HC	0.74576	0.00095	0.00473544	No	Unrestricted
	nRA vs HC	0.113747	0.587
ME2	nRA vs HC	0.526529	0.14225	-	-	Unrestricted
	tRA vs HC	-0.512869	0.0052
SCPEP1	tRA vs HC	-0.446478	0.00895	0.0206769	No	Unrestricted
	nRA vs HC	-0.15452	0.34
THOP1	nRA vs HC	0.387982	0.057	0.00233015	Yes	Unrestricted
	tRA vs HC	0.607725	0.0044
TP53	tRA vs HC	0.385946	0.03775	0.0217738	Yes	Unrestricted
	nRA vs HC	0.317019	0.08565
The expression and replication status of genes, which were grouped in common functional networks with genes, previously associated to RA.
Only genes with unidirectional expression change in both comparisons (nRAvsHC and tRAvsHC) were included in further analysis.
tRNA - treated RA; nRA - non-treated RA; HC - healthy controls.
