# Supplementary material for: Discovery of new candidate genes for rheumatoid arthritis through integration of genetic association data with expression pathway analysis
Source: Arthritis Res Ther. 2017 Feb 2;19:19. doi: 10.1186/s13075-017-1220-5 (PMC5288892; doi:10.1186/s13075-017-1220-5)
Supplement: Additional file 3: — Data sheet. RA-associated variants and corresponding proximal genes as defined in the study by Okada et al. (XLS 62 kb) [file 13075_2017_1220_MOESM3_ESM.xls]

## Sheet: Sheet1
Chromosomal position	Gene ID
chr1:161644258 (1q23)	ADAMTS4
chr1:161644258 (1q23)	APOA2
chr1:161644258 (1q23)	ARHGAP30
chr1:161644258 (1q23)	ATF6
chr1:161644258 (1q23)	B4GALT3
chr1:161644258 (1q23)	C1orf192
chr1:161644258 (1q23)	DEDD
chr1:161644258 (1q23)	DUSP12
chr1:161644258 (1q23)	F11R
chr1:161644258 (1q23)	FCER1G
chr1:161644258 (1q23)	FCGR2B
chr1:161644258 (1q23)	FCGR3B
chr1:161644258 (1q23)	FCRLA
chr1:161644258 (1q23)	FCRLB
chr1:161644258 (1q23)	HSPA7
chr1:161644258 (1q23)	ITLN2
chr1:161644258 (1q23)	KLHDC9
chr1:161644258 (1q23)	MIR5187
chr1:161644258 (1q23)	MPZ
chr1:161644258 (1q23)	NDUFS2
chr1:161644258 (1q23)	NIT1
chr1:161644258 (1q23)	NR1I3
chr1:161644258 (1q23)	PCP4L1
chr1:161644258 (1q23)	PFDN2
chr1:161644258 (1q23)	PPOX
chr1:161644258 (1q23)	PVRL4
chr1:161644258 (1q23)	RPL31P11
chr1:161644258 (1q23)	SDHC
chr1:161644258 (1q23)	SLAMF7
chr1:161644258 (1q23)	TOMM40L
chr1:161644258 (1q23)	TSTD1
chr1:161644258 (1q23)	UFC1
chr1:161644258 (1q23)	USF1
chr1:161644258 (1q23)	USP21
chr1:2523811 (1p36)	FAM213B
chr1:2523811 (1p36)	LOC100133445
chr1:2523811 (1p36)	LOC115110
chr1:2523811 (1p36)	MMEL1
chr1:2523811 (1p36)	TNFRSF14
chr1:2523811 (1p36)	TTC34
chr11:107967350 (11q22)	ACAT1
chr11:107967350 (11q22)	ATM
chr11:107967350 (11q22)	C11orf65
chr11:107967350 (11q22)	CUL5
chr11:107967350 (11q22)	KDELC2
chr11:107967350 (11q22)	NPAT
chr17:38031857 (17q12-q21)	CSF3
chr17:38031857 (17q12-q21)	GSDMA
chr17:38031857 (17q12-q21)	GSDMB
chr17:38031857 (17q12-q21)	IKZF3
chr17:38031857 (17q12-q21)	LRRC3C
chr17:38031857 (17q12-q21)	MED24
chr17:38031857 (17q12-q21)	ORMDL3
chr17:38031857 (17q12-q21)	PSMD3
chr17:38031857 (17q12-q21)	ZPBP2
chr19:10771941 (19p13)	AP1M2
chr19:10771941 (19p13)	ILF3
chr19:10771941 (19p13)	ILF3-AS1
chr19:10771941 (19p13)	SLC44A2
chr21:35928240 (21q22)	RCAN1
chr6:14103212 (6p23)	CD83
chr7:128580042 (7q32)	IRF5
chr7:128580042 (7q32)	TNPO3
chrX:78464616 (Xq21)	GPR174
chrX:78464616 (Xq21)	MIR4328
chrX:78464616 (Xq21)	P2RY10
rs10028001 (4q21)	ANXA3
rs10028001 (4q21)	LOC100505702
rs10175798 (2p23)	LBH
rs10774624 (12q24)	ACACB
rs10774624 (12q24)	ACAD10
rs10774624 (12q24)	ADAM1A
rs10774624 (12q24)	ALDH2
rs10774624 (12q24)	ALKBH2
rs10774624 (12q24)	ANAPC7
rs10774624 (12q24)	ANKRD13A
rs10774624 (12q24)	ARPC3
rs10774624 (12q24)	ATP2A2
rs10774624 (12q24)	ATXN2
rs10774624 (12q24)	BRAP
rs10774624 (12q24)	C12orf76
rs10774624 (12q24)	CCDC63
rs10774624 (12q24)	CORO1C
rs10774624 (12q24)	CUX2
rs10774624 (12q24)	DAO
rs10774624 (12q24)	ERP29
rs10774624 (12q24)	FAM109A
rs10774624 (12q24)	FAM216A
rs10774624 (12q24)	FAM222A
rs10774624 (12q24)	FAM222A-AS1
rs10774624 (12q24)	FOXN4
rs10774624 (12q24)	GIT2
rs10774624 (12q24)	GLTP
rs10774624 (12q24)	GPN3
rs10774624 (12q24)	HECTD4
rs10774624 (12q24)	HVCN1
rs10774624 (12q24)	IFT81
rs10774624 (12q24)	KCTD10
rs10774624 (12q24)	LOC100131138
rs10774624 (12q24)	MAPKAPK5
rs10774624 (12q24)	MAPKAPK5-AS1
rs10774624 (12q24)	MIR4497
rs10774624 (12q24)	MMAB
rs10774624 (12q24)	MVK
rs10774624 (12q24)	MYL2
rs10774624 (12q24)	MYO1H
rs10774624 (12q24)	NAA25
rs10774624 (12q24)	PPP1CC
rs10774624 (12q24)	PPTC7
rs10774624 (12q24)	PTPN11
rs10774624 (12q24)	RAD9B
rs10774624 (12q24)	RPL6
rs10774624 (12q24)	SH2B3
rs10774624 (12q24)	SSH1
rs10774624 (12q24)	SVOP
rs10774624 (12q24)	TCHP
rs10774624 (12q24)	TCTN1
rs10774624 (12q24)	TMEM116
rs10774624 (12q24)	TRAFD1
rs10774624 (12q24)	TRPV4
rs10774624 (12q24)	UBE3B
rs10774624 (12q24)	UNG
rs10774624 (12q24)	USP30
rs10774624 (12q24)	USP30-AS1
rs10774624 (12q24)	VPS29
rs10790268 (11q23)	CXCR5
rs10790268 (11q23)	DDX6
rs10985070 (9q33)	C5
rs10985070 (9q33)	LOC253039
rs10985070 (9q33)	PHF19
rs10985070 (9q33)	TRAF1
rs11089637 (22q11)	CCDC116
rs11089637 (22q11)	SDF2L1
rs11089637 (22q11)	UBE2L3
rs11089637 (22q11)	YDJC
rs11574914 (9p13)	CCL19
rs11574914 (9p13)	CCL21
rs11574914 (9p13)	FAM205A
rs11605042 (11q13)	ARAP1
rs11889341 (2q32)	STAT4
rs11933540 (4p15)	C4orf52
rs12140275 (1p34)	LOC339442
rs13142500 (4p16)	CLNK
rs13330176 (16q24)	IRF8
rs13385025 (2p15)	B3GNT2
rs13385025 (2p15)	MIR5192
rs1516971 (8q24)	MIR1208
rs1571878 (6q27)	CCR6
rs1571878 (6q27)	FGFR1OP
rs1633360 (12q13-q14)	42072
rs1633360 (12q13-q14)	AGAP2
rs1633360 (12q13-q14)	ARHGEF25
rs1633360 (12q13-q14)	AVIL
rs1633360 (12q13-q14)	B4GALNT1
rs1633360 (12q13-q14)	CDK4
rs1633360 (12q13-q14)	CYP27B1
rs1633360 (12q13-q14)	LOC100130776
rs1633360 (12q13-q14)	METTL1
rs1633360 (12q13-q14)	METTL21B
rs1633360 (12q13-q14)	OS9
rs1633360 (12q13-q14)	SLC26A10
rs1633360 (12q13-q14)	TSFM
rs1633360 (12q13-q14)	TSPAN31
rs17264332 (6q23)	LOC100130476
rs17668708 (1q31)	PTPRC
rs1858037 (2p14)	SPRED2
rs1877030 (17q12)	CDK12
rs1877030 (17q12)	FBXL20
rs1877030 (17q12)	MED1
rs1877030 (17q12)	NEUROD2
rs1877030 (17q12)	PPP1R1B
rs1877030 (17q12)	STARD3
rs1893592 (21q22)	UBASH3A
rs1950897 (14q24)	RAD51B
rs1980422 (2q33)	CD28
rs2105325 (1q25)	LOC100506023
rs2228145 (1q21)	IL6R
rs2228145 (1q21)	SHE
rs2228145 (1q21)	TDRD10
rs2233424 (6p21)	AARS2
rs2233424 (6p21)	HSP90AB1
rs2233424 (6p21)	MIR4647
rs2233424 (6p21)	NFKBIE
rs2233424 (6p21)	SLC35B2
rs2233424 (6p21)	TCTE1
rs2233424 (6p21)	TMEM151B
rs2234067 (6p21)	ETV7
rs2234067 (6p21)	PXT1
rs2236668 (21q22)	AIRE
rs2236668 (21q22)	DNMT3L
rs2236668 (21q22)	ICOSLG
rs227163 (1p36)	TNFRSF9
rs2301888 (1p36)	PADI4
rs2317230 (1q23)	FCRL1
rs2317230 (1q23)	FCRL2
rs2317230 (1q23)	FCRL3
rs2317230 (1q23)	FCRL4
rs2451258 (6q25)	TAGAP
rs2469434 (18q22)	CD226
rs2469434 (18q22)	DOK6
rs2476601 (1p13)	AP4B1-AS1
rs2476601 (1p13)	PTPN22
rs2476601 (1p13)	RSBN1
rs2561477 (5q21)	C5orf30
rs2582532 (14q32)	AHNAK2
rs2582532 (14q32)	PLD4
rs2664035 (4p12-p11)	TEC
rs2671692 (10q11)	LRRC18
rs2671692 (10q11)	WDFY4
rs2736337 (8p23)	BLK
rs2736337 (8p23)	FAM167A
rs28411352 (1p34)	C1orf122
rs28411352 (1p34)	EPHA10
rs28411352 (1p34)	INPP5B
rs28411352 (1p34)	MANEAL
rs28411352 (1p34)	MTF1
rs28411352 (1p34)	YRDC
rs3087243 (2q33)	CTLA4
rs3218251 (22q12)	IL2RB
rs331463 (11p12)	C11orf74
rs331463 (11p12)	PRR5L
rs331463 (11p12)	RAG1
rs331463 (11p12)	RAG2
rs331463 (11p12)	TRAF6
rs34536443 (19p13)	FDX1L
rs34536443 (19p13)	ICAM1
rs34536443 (19p13)	ICAM3
rs34536443 (19p13)	ICAM4
rs34536443 (19p13)	ICAM5
rs34536443 (19p13)	RAVER1
rs34536443 (19p13)	TYK2
rs34536443 (19p13)	ZGLP1
rs34695944 (2p16-p15)	AHSA2
rs34695944 (2p16-p15)	C2orf74
rs34695944 (2p16-p15)	FLJ16341
rs34695944 (2p16-p15)	KIAA1841
rs34695944 (2p16-p15)	LOC339803
rs34695944 (2p16-p15)	PEX13
rs34695944 (2p16-p15)	PUS10
rs34695944 (2p16-p15)	REL
rs34695944 (2p16-p15)	SNORA70B
rs34695944 (2p16-p15)	USP34
rs34695944 (2p16-p15)	XPO1
rs3783782 (14q23)	PRKCH
rs3806624 (3p24)	EOMES
rs3824660 (10p14)	GATA3
rs3824660 (10p14)	GATA3-AS1
rs4239702 (20q13)	CD40
rs4239702 (20q13)	NCOA5
rs4239702 (20q13)	SLC12A5
rs4272 (7q21)	CDK6
rs4272 (7q21)	FAM133B
rs4272 (7q21)	FAM133DP
rs4409785 (11q21)	FAM76B
rs4452313 (3p24)	MIR3714
rs4452313 (3p24)	PLCL2
rs45475795 (4q26-q27)	ADAD1
rs45475795 (4q26-q27)	IL2
rs45475795 (4q26-q27)	IL21
rs45475795 (4q26-q27)	KIAA1109
rs4656942 (1q23)	CD244
rs4656942 (1q23)	ITLN1
rs4656942 (1q23)	LY9
rs4780401 (16p13)	SNN
rs4780401 (16p13)	TXNDC11
rs4780401 (16p13)	ZC3H7A
rs508970 (11q12)	CD5
rs508970 (11q12)	VPS37C
rs5987194 (Xq28)	ARHGAP4
rs5987194 (Xq28)	HCFC1
rs5987194 (Xq28)	IRAK1
rs5987194 (Xq28)	MECP2
rs5987194 (Xq28)	MIR3202-1
rs5987194 (Xq28)	MIR3202-2
rs5987194 (Xq28)	MIR718
rs5987194 (Xq28)	NAA10
rs5987194 (Xq28)	RENBP
rs5987194 (Xq28)	TMEM187
rs624988 (1p13)	CD2
rs6479800 (10q21)	RTKN2
rs657075 (5q31)	ACSL6
rs657075 (5q31)	C5orf56
rs657075 (5q31)	CDC42SE2
rs657075 (5q31)	CSF2
rs657075 (5q31)	FNIP1
rs657075 (5q31)	IL3
rs657075 (5q31)	LOC553103
rs657075 (5q31)	MIR3936
rs657075 (5q31)	P4HA2
rs657075 (5q31)	PDLIM4
rs657075 (5q31)	RAPGEF6
rs657075 (5q31)	SLC22A4
rs657075 (5q31)	SLC22A5
rs6715284 (2q33)	ALS2CR11
rs6715284 (2q33)	ALS2CR12
rs6715284 (2q33)	CASP10
rs6715284 (2q33)	CASP8
rs6715284 (2q33)	CFLAR
rs6715284 (2q33)	CFLAR-AS1
rs6715284 (2q33)	STRADB
rs6715284 (2q33)	TRAK2
rs67250450 (7p15)	JAZF1
rs67250450 (7p15)	JAZF1-AS1
rs6732565 (2q13)	ACOXL
rs678347 (8q22)	GRHL2
rs706778 (10p15)	IL2RA
rs71508903 (10q21)	ARID5B
rs726288 (10q22)	LOC100288974
rs726288 (10q22)	MBL1P
rs726288 (10q22)	SFTPD
rs72634030 (17p13)	C1QBP
rs72634030 (17p13)	DHX33
rs72634030 (17p13)	LOC100130950
rs72634030 (17p13)	NUP88
rs72634030 (17p13)	RABEP1
rs72634030 (17p13)	RPAIN
rs72634030 (17p13)	SCIMP
rs72634030 (17p13)	USP6
rs72634030 (17p13)	ZNF232
rs72634030 (17p13)	ZNF594
rs72717009 (1q23)	FCGR2A
rs72717009 (1q23)	FCGR2C
rs72717009 (1q23)	FCGR3A
rs72717009 (1q23)	HSPA6
rs73013527 (11q24)	ETS1
rs73081554 (3p14)	ABHD6
rs73081554 (3p14)	DNASE1L3
rs73081554 (3p14)	FLNB
rs73081554 (3p14)	KCTD6
rs73081554 (3p14)	PDHB
rs73081554 (3p14)	PXK
rs73081554 (3p14)	RPP14
rs73194058 (21q22)	DNAJC28
rs73194058 (21q22)	GART
rs73194058 (21q22)	IFNGR2
rs73194058 (21q22)	TMEM50B
rs773125 (12q13)	CDK2
rs773125 (12q13)	ERBB3
rs773125 (12q13)	IKZF4
rs773125 (12q13)	RAB5B
rs773125 (12q13)	RPS26
rs773125 (12q13)	SUOX
rs7731626 (5q11)	ANKRD55
rs7752903 (6q23)	TNFAIP3
rs793108 (10p11)	ZNF438
rs8026898 (15q23)	LOC145837
rs8032939 (15q14)	RASGRP1
rs8083786 (18p11)	PTPN2
rs8133843 (21q22)	LOC100506403
rs909685 (22q13)	RNU86
rs909685 (22q13)	RPL3
rs909685 (22q13)	SNORD43
rs909685 (22q13)	SNORD83A
rs909685 (22q13)	SNORD83B
rs909685 (22q13)	SYNGR1
rs9372120 (6q21)	ATG5
rs9373594 (6q25)	GINM1
rs9373594 (6q25)	PPIL4
rs9378815 (6p25)	IRF4
rs947474 (10p15)	LOC399715
rs9603616 (13q14)	COG6
rs9603616 (13q14)	MIR4305
rs9653442 (2q11)	AFF3
rs9653442 (2q11)	LONRF2
rs968567 (11q12)	FADS1
rs968567 (11q12)	FADS2
rs968567 (11q12)	FEN1
rs968567 (11q12)	MIR1908
rs968567 (11q12)	MIR611
rs968567 (11q12)	MYRF
rs968567 (11q12)	TMEM258
rs9826828 (3q22)	IL20RB
rs9826828 (3q22)	NCK1
rs9826828 (3q22)	PCCB
rs9826828 (3q22)	SLC35G2
rs9826828 (3q22)	STAG1
rs998731 (8q21)	TPD52
